# Supplementary material for: Association of Genomic Instability Score, Tumor Mutational Burden, and Tumor-Infiltrating Lymphocytes as Biomarkers in Uterine Serous Carcinoma
Source: Cancers (Basel). 2023 Jan 15;15(2):528. doi: 10.3390/cancers15020528 (PMC9856872; doi:10.3390/cancers15020528)
Supplement: Supplementary file 1 [file cancers-15-00528-s001.zip]

Archive with 1 entries (1 files):
- cancers-1998680-supplementary.pdf
